# Supplementary material for: Preparation of Sodalite and Faujasite Clay Composite Membranes and Their Utilization in the Decontamination of Dye Effluents
Source: Membranes (Basel). 2021 Dec 23;12(1):12. doi: 10.3390/membranes12010012 (PMC8782013; doi:10.3390/membranes12010012)
Supplement: Supplementary file 1 [file membranes-12-00012-s001.zip]

Archive with 1 entries (1 files):
- membranes-1511997-supplementary.pdf
